# Supplementary material for: Single Excited Dual Band Luminescent Hybrid Carbon Dots-Terbium Chelate Nanothermometer
Source: Nanomaterials (Basel). 2021 Nov 15;11(11):3080. doi: 10.3390/nano11113080 (PMC8618998; doi:10.3390/nano11113080)
Supplement: Supplementary file 1 [file nanomaterials-11-03080-s001.zip]

Archive with 1 entries (1 files):
- nanomaterials-1452383-supplementary.pdf
